# Supplementary material for: Assessment of the Ecological Protection Effectiveness of Protected Areas Using Propensity Score Matching: A Case Study in Sichuan, China
Source: Int J Environ Res Public Health. 2022 Apr 18;19(8):4920. doi: 10.3390/ijerph19084920 (PMC9033088; doi:10.3390/ijerph19084920)
Supplement: Supplementary file 1 [file ijerph-19-04920-s001.zip]

Archive with 1 entries (1 files):
- ijerph-1628998-supplementary.pdf
